# Supplementary material for: Cross-modal and subliminal effects of smell and color
Source: PeerJ. 2023 Feb 17;11:e14874. doi: 10.7717/peerj.14874 (PMC9940644; doi:10.7717/peerj.14874)
Supplement: Supplemental Information 1 — The color selected by each participant was shown after the odor presentation. [file peerj-11-14874-s001.csv]

SubjectIDs	StrawberryLiminal	StrawberrySubliminal	TomatoLiminal	TomatoSubliminal
1	1	6	5	4		1	Red
2	1	6	1	9		2	Yello
3	6	6	1	1		3	Blue
4	6	3	5	2		4	Green
5	6	9	5	2		5	Orange
6	6	6	7	0		6	Pink
7	6	6	2	0		7	Brown
8	9	5	6	6		8	Tarquoise
9	9	6	5	5		9	Purple
10	7	7	1	5		0	Gray
11	7	1	1	5
12	6	0	9	6
13	1	6	9	0
14	6	6	5	9
15	6	6	9	9
16	9	9	2	9
17	9	9	5	9
18	6	6	2	7
19	6	6	5	7
20	9	2	5	2
21	5	7	8	3
22	6	6	6	8
23	6	6	5	4
24	9	6	7	3
25	6	6	5	0
26	6	2	5	0
27	6	2	2	0
28	1	6	4	5
29	1	2	4	6
30	5	6	1	1
31	6	0	5	0
32	1	1	9	6
33	6	8	9	4
34	1	5	6	4
35	1	5	1	8
36	1	2	9	5
37	1	2	5	0
38	6	5	2	0
39	6	5	2	2
